# Supplementary material for: Energy Metabolism and Hyperactivation of Spermatozoa from Three Mouse Species under Capacitating Conditions
Source: Cells. 2022 Jan 10;11(2):220. doi: 10.3390/cells11020220 (PMC8773617; doi:10.3390/cells11020220)
Supplement: Supplementary file 1 [file cells-11-00220-s001.zip]

Archive with 1 entries (1 files):
- cells-1498277-supplementary.pdf
